# Supplementary material for: Binding Capabilities of Different Genetically Engineered pVIII Proteins of the Filamentous M13/Fd Virus and Single-Walled Carbon Nanotubes
Source: Nanomaterials (Basel). 2022 Jan 26;12(3):398. doi: 10.3390/nano12030398 (PMC8839290; doi:10.3390/nano12030398)
Supplement: Supplementary file 1 [file nanomaterials-12-00398-s001.zip]

Archive with 2 entries (1 files):
- nanomaterials-1525396-Supplementary Materials/
- nanomaterials-1525396-Supplementary Materials/nanomaterials-1525396-Supplementary Materials.pdf
